# Supplementary material for: Altered Effective Connectivity of the Attentional Network in Temporal Lobe Epilepsy with EEG Data
Source: Bioengineering (Basel). 2025 Apr 4;12(4):387. doi: 10.3390/bioengineering12040387 (PMC12025012; doi:10.3390/bioengineering12040387)
Supplement: Supplementary file 1 [file bioengineering-12-00387-s001.zip]

Archive with 1 entries (1 files):
- bioengineering-3521582-supplementary.pdf
